# Supplementary material for: Genetic architecture and genomic prediction of plant height-related traits in chrysanthemum
Source: Hortic Res. 2023 Nov 14;11(1):uhad236. doi: 10.1093/hr/uhad236 (PMC10782495; doi:10.1093/hr/uhad236)
Supplement: Web_Material_uhad236 [file web_material_uhad236.zip]

Archive with 9 entries (9 files):
- Fig. S1.tif
- Fig. S2.tif
- Fig. S3.tif
- Fig. S4.tif
- Fig. S5.tif
- Fig. S6.tif
- Fig. S7.tif
- Fig. S8.tif
- Supplementary_Table_S1-S10.xlsx
