# Supplementary material for: Genetic architecture and genomic prediction of plant height-related traits in chrysanthemum
Source: Hortic Res. 2023 Nov 14;11(1):uhad236. doi: 10.1093/hr/uhad236 (PMC10782495; doi:10.1093/hr/uhad236)
Supplement: Web_Material_uhad236 [file web_material_uhad236.zip › Supplementary_Table_S1-S10.xlsx]

## Sheet: Table S1
Table S1 The sequencing infomation of 200 chrysanthemum accessions.
Sample Code	Sample Name	Clean Base	Q20(%)	Q30(%)	GC(%)
2	Amadea	2145610080	96.22	89.74	37.89
3	Ahuafei	2140626240	96.25	89.76	37.95
4	Radost	2421023328	96.59	90.72	37.86
5	Qifengche	2469645504	97.03	91.94	37.47
6	Baipenghua	2607759360	95.4	88.11	37.36
7	Country	2226689856	96.82	91.32	37.55
8	Zembla Sunny	4210286976	96.62	90.72	37.56
9	Lollipop	1966497120	97.3	92.55	37.39
10	Dante	2126746656	97.01	91.66	37.05
11	Nannong Bingxue	2754191808	96.29	89.84	37.91
12	Nannong Feiyun	2419710336	96.95	91.66	37.67
13	Nannong Luyue	2331009792	95.88	89.03	37.86
14	Nannong Hengjun	2099168640	96.35	90.12	37.89
15	Nannong Xuankui	1893776832	96.67	90.94	37.67
17	Nannong Wanying	2050684992	97.12	92.1	37.7
18	Nannong Lixue	1679995872	96.59	90.34	37.89
19	Nannong Kaige	2128681440	97.37	92.72	37.4
21	Nannong Yunque	1878193152	96.72	90.94	37.81
22	Nannong Bianlian	1672906752	96.69	91.09	37.66
23	Nannong Zhuilv	1949414112	96.13	89.63	37.75
24	Nannong Huangjinjia	2708572032	96.73	90.88	37.69
25	Nannong Bingjie	2107891584	95.67	88.47	37.94
26	Nannong Hongyan	3070849536	96.07	89.39	37.64
27	Nannong Guolicheng	2699205984	96.59	90.23	37.68
28	Nannong Dianshuang	3118643424	96.15	89.16	37.67
29	Nannong Nuanyang	3715727904	97.07	91.47	37.42
30	Nannong Liebo	2651703552	96.56	90.14	37.81
32	Nannong Guilian	2443087872	95.55	88.32	37.76
33	Nannong Lifeng	3357321120	94.78	86.03	37.73
35	Nannong Yanzhimei	2787632640	97.31	92.05	37.59
36	Nannong Xiaocaomei	3458682432	97.31	92.03	37.7
37	Nannong Bingqilin	3840050016	97.09	91.53	37.06
38	Nannong Xuefeng	1943839008	95.3	87.81	38.08
39	Nannong Huangguan	1661181984	95.41	88.16	38.25
40	Nannong Xiaojinxing	3307216320	97.12	91.59	37.73
42	Nannong Yilv	3313518048	97.25	92	37.2
43	Nannong Doulv	3153208896	97.32	92.1	37.58
44	Nannong Daixue	2646496800	97.13	91.61	37.72
45	Nannong Binfen	2046067200	96.65	90.22	37.76
46	Nannong Hengyun	2372455296	95.73	88.91	38.03
47	Nannong Songmang	3146505408	97.8	93.33	37.6
48	Nannong Wujin	3678885504	97.22	91.88	37.5
49	Nannong Lifengche	3334980096	97.53	92.67	37.66
50	Nannong Xiufengche	3234085632	97.36	92.21	37.62
52	Nannong Fenmo	3016127232	95.75	88.69	37.27
53	Nannong Fentuanzi	3104737056	94.92	87.23	37.54
54	Nannong Huangpingpang	2022665760	95.8	88.75	37.88
55	Chispa Purple	2628662112	95.5	88.09	37.9
56	Jinba	2299084128	95.97	89.23	37.11
57	Qinhuai Chunxue	2811634560	96.08	89.42	37.8
58	Qinhuai Xuelian	2614351104	95.78	88.7	37.88
59	Qinhuai Mocha	2536010784	95.05	86.91	38.01
60	Posuo Nufang	2706990048	96.66	90.73	37.77
83	Qixia Chunyu	2606730336	96.43	90.07	37.69
87	Qixia Yidianying	2602321344	95.34	87.48	37.63
127	Lvyitianshi	2293347168	95.94	88.95	37.77
145	Guanghangong	3183622272	94.6	86.14	37.13
182	Nannong Yinshan	2723505984	96.04	89.3	37.84
187	Qinhuai Fuyun	2586754944	95.84	89.03	37.65
200	Nannong Silv	2323811232	95.89	88.96	37
201	Bonbon Yellow	1937066976	94.66	86.99	37.72
202	Bonbon White	1962226368	92.91	83.27	37
203	Nannong Chadian	2082371616	95.03	87.97	36.58
204	Bonbon Chartreuse	2334064320	95.32	88.45	37.52
205	Feeling Green Dark	3803906880	96.06	88.98	37.5
206	Feeling Sunny	3179472480	97.61	93	37.4
207	Feeling White	3114017856	97.81	93.5	37.41
208	Nannong Doubao	3188021760	97.03	91.33	37.7
209	Nannong Zipingpang	2885611680	97.16	91.75	37.61
210	Nannong Baifengwo	2357909568	95.91	89.13	37.79
212	Nannong Yupingpang	3690635328	94.87	86.52	37.86
213	Nannong Ruyi	3876853536	95.67	88.41	37.78
215	Nannong Lvyin	2199196224	94.91	86.87	38.01
216	Nannong Chengpingpang	3919505184	96.27	89.92	37.58
217	Nannong Jinniukou	2346317856	95.34	88.02	37.56
218	Nannong Baipingpang	2807340768	96.07	89.68	37.84
219	Yingxiong	3114501984	95.53	88.43	37.34
220	Nannong Jinpingpang	2935428192	95.18	87.86	36.8
221	Bonbon Pink	2758204224	96.28	90.16	37.69
222	Bonbon Champagne Pink	2256918624	95.62	88.33	36.84
223	Bonbon Dark	2665201536	95.85	88.6	38.09
224	Nannong Lvdong	2605277664	95.77	88.41	38
225	Nannong Lvfeng	2590875936	96.44	90.09	38.1
226	Avron	2353835520	96.95	91.39	37.97
227	Healing	2757878208	96.37	90.02	37.31
228	Bonbon Xinhuang	2501904384	96.31	89.9	37.71
229	Bonbon Orange	2465678304	97.08	91.72	37.84
230	Escama	2433081312	96.74	90.85	38.17
231	Ganache	2567263680	95.41	87.69	37.73
232	Cronos	2342820096	95.85	88.72	38.27
233	Momokoo	2436411168	96.28	89.78	38.03
234	Anastasia Pink	2284135488	95.31	87.47	38.05
235	Anastasia White	2456937504	97.06	91.66	37.79
236	Anastasia Dark Green	3558485088	95.81	88.78	37.58
237	Anastasia Sunny	3535238304	95.65	88.46	37.59
238	Anastasia Orange	2135385792	96.44	89.99	38.05
239	Chispa	2570649984	96.34	89.97	37.11
240	Cuixin	1983903264	95.84	88.61	38.08
242	Chispa Golden	2552949216	96.28	89.75	37.23
244	Huanglvguan	2814060384	96.41	90.6	37.11
245	Chispa Orange	2926786464	96.63	91.06	37.41
246	Xuesongyue	2934018432	95.82	89.08	37.79
249	Lvcui	2846284992	94.58	86.5	36.7
250	Anastasia Bronze	4051385568	95.55	88.69	36.21
253	Jinzhua	2783547648	93.09	83.37	37.1
254	Fuego	3172604256	95.86	89.33	37.09
255	Shiyuehuangzhong	2757255264	95.9	89.39	37.3
256	Yuehuang	2312647200	95.4	88.5	35.84
257	Marrow	3170701152	95.67	88.89	37.02
258	Huangyu	2453196096	95.44	88.38	37.25
259	Bailongzhua	2241434016	95.71	89.13	36.02
260	Ziguan	2332082016	94.98	87.32	38.11
261	Shunfa	2870059968	95.91	89.46	36.88
262	Qingchuyulan	2351230560	95.84	89.25	37.45
263	Huangqieju	2467671264	95.18	87.63	37.62
264	Zembla Brasil	2441958624	96.64	90.95	37.41
265	Wuming9	2706558624	93.91	85.05	37.8
266	Jingdian	3408083424	94.91	86.82	37.65
267	Hongri	2114867808	96.74	90.84	36.84
268	Nannong Yulian	1921302432	96.5	90.23	37.16
269	Nannong Danzhuang	1915193376	96.77	91.1	35.87
270	Nannong Baiyu	2444612544	96.83	91.17	36.22
271	Seiko No Makoto	2406750624	96.81	90.96	37.03
272	Qinhuan Chuxue	1915209792	96.03	89.01	37.11
273	Zembla Lime	2262668832	97.5	92.66	37.23
274	Qinhuai Yuhe	2237685120	96.75	91.02	36.04
275	Venic	2297100096	97.19	92.04	37.16
276	Arctic Queen	2123181504	97.18	91.84	36.98
277	4763	2199543552	96.5	90.25	36.33
278	Lvbianqiu	2477304288	96.06	89.26	36.23
279	Qinhuai Baicha	2278364544	96.31	89.67	37.25
280	Qinhuai Diancui	2279465568	96.26	89.52	37.19
281	Qinhuai Huihuang	2101857408	96.86	91.09	37.32
282	Qinhuai Chayuan	3327079680	95.56	88.23	37.61
283	Mustard	2418780096	96.62	90.75	36.27
284	Culm	2248456032	96.54	90.6	36.14
285	Wood Star	2392441632	97.36	92.53	36.87
287	Barca Red	4091288832	94.34	85.55	37.84
288	Sei No Kosai	2553112224	96.19	89.54	37
289	Nantongfen	2411341056	96.69	90.74	37.17
290	D126	2065971168	95.37	87.79	36.15
291	Pip	2463409152	97.22	92.26	36.56
292	D350	2637475776	97.35	92.6	36.36
293	Meiguohong	4414597056	96.47	90.38	37.38
294	Belicia	2247679872	96.56	90.66	36.17
295	QD23-71	2419836480	96.17	89.4	37.19
297	11160	1944343008	96.53	90.53	35.96
298	12160	2378895264	95.99	89.01	36.79
299	Rossano Dark	1505398464	93.98	84.73	36.27
300	Rossano Charlotte	2181170880	96.69	90.93	36
301	Rossano Orange	2446508448	96.84	91.16	36.62
302	QD23-80	3131781984	95.66	88.69	37.54
303	Jinhong	2273424480	95.58	88.43	38.14
305	HJ1hao	2320498080	96.5	90.46	37.84
306	Seino lssei	2943040032	95.68	88.67	37.63
307	Seiko Eizan	2361818304	96.09	89.61	37.94
308	Seiko komei	3195542592	96.18	89.61	36.73
309	Seiko Kogyoku	2689703424	94.97	87.26	37.84
310	Qinhuai Jinhui	2830943232	96.28	89.69	37.41
311	QD3-101	2777586624	96	89.06	37.74
312	QD3-102	2370786624	96.45	90.21	36.56
313	QD3-103	2829198528	96.38	90.07	36.72
314	QD3-104	2559460608	96.35	89.84	37.81
315	QD3-105	2938216896	95.45	87.71	37.67
316	QD3-107	2464560000	97.16	91.68	37.75
317	QD3-108	2978178048	96.31	89.88	36.8
318	QD3-109	2690754336	96.81	91.03	37.76
319	QD3-110	2679833376	96.61	90.48	37.55
320	QD3-113	2129170752	95.99	89	36.62
321	QD3-114	3261453408	95.78	88.53	37.2
322	QD3-116	2867926464	95.83	88.5	37.91
323	QD3-117	3016449216	95.73	88.29	37.89
324	QD3-118	2587747104	96.36	89.91	37.75
325	QD3-119	2430703872	96.88	91.21	37.75
326	QD3-121	2653907040	96.45	90.13	37.8
327	QD3-122	2711734272	96.3	89.83	37.78
328	QD3-123	2431596672	97.07	91.69	37.72
329	QD3-125	2556311904	96.69	90.71	38.05
330	QD3-127	3241061280	95.28	87.43	37.37
331	QD3-128	2424278016	95.77	88.53	38.06
332	Qinhuai Bailu	2401178112	96.31	89.79	37.91
333	Qinhuai Zixiuqiu	3036825792	94.77	87.19	37.13
334	Angelina	2453616000	94.84	87.23	37.83
335	QD4-3	2447470368	94.81	87.16	37.61
336	Sunny	2208165696	95.15	88.1	37.64
337	Supernova Yellow	2265511680	95.6	89.22	37.57
338	QD4-6	2460931488	95.28	88.43	37.39
339	Jingxinghuaxiang	2898206784	95.06	88.06	36.99
340	Tehuangrongcai	2782962720	95.81	89.64	37.28
341	Huanghuafushi	2573971488	95.46	88.86	37.58
342	Jingxingdefeng	2796355584	94.28	86.22	36.91
343	Jingdebo	2190234240	94.74	87.2	37.79
344	Jingxingrongshen	2552701536	95.03	87.86	37.47
345	Jingxingdesheng	2696951808	94.19	85.97	37.58
346	Jingdezhen	2551843296	95.72	89.44	37.46
347	Jingdeguangcai	2881225728	94.53	86.45	37.95
348	Jingxingguangshou	2298439296	95.81	89.66	36.97
350	Tema	1979077824	95.25	88.38	37.7
351	Jingxingdecheng	2244506688	94.72	87.09	37.78
352	Lanmaolvyin	2167935264	94.29	86.15	37.62

## Sheet: Table S2
Table S2 Primer sequences for qRT-PCR.
Genes	Forward primer (5'-3')	Reverse primer (5'-3')
ARF1B	GTTGAGACCAGAAATGAACTACACA	GCCAATCCAGTCCCTCGTA
IAA13	ATGGCTCTTCTGAGTTTGTGATAA	CATTGGCGTCTGAGGTTTTC
MSH1	ATGTTCTCGTGTTCGCCTCC	ATAGACCAACAATCTTCATCTCACG
CER13	GAGTGACCTACCTGTGACTCTTAGC	GAAGCATATTTTCCCATGTCTTTAT
GatB	AAGCTCCGTCAAATTTCACAG	GCACCAGGCAAACCCATA
evm.model.scaffold_1656.18	ATCCTAACCCTTTTTTCAACCC	TTCTGACCAATCACGACCACTC
evm.model.scaffold_1656.9	ATTGTTGGCATTCCGTTGGG	AGCGTTCGCCTCGTCGTTC

## Sheet: Table S3
Table S3 Phenotypic values of PH, IL, IN, and SD in two environments (E1 and E2).
Sample Code	Environments	PH(cm)	IN(count)	IL(cm)	SD(mm)
2	E1	115.68	50	2.3136	6.4625
2	E2	109.2	48.8	2.2377	6.02
3	E1	57.1	39	1.4641	3.17
3	E2	48.525	39.75	1.22075	3.6275
4	E1	97.48	53.6	1.81866	5.674
4	E2	74.55	47.25	1.57778	5.395
5	E1	63.55	40	1.58875	4.24333
5	E2	34.35	20.5	1.67561	3.03
6	E1	86.1	38	2.26579	4.628
6	E2	52.8	36.6667	1.44	3.91667
7	E1	100.46	54	1.86037	5.298
7	E2	44.02	33.2	1.3259	3.508
8	E1	100.8	40	2.52	4.958
8	E2	62.88	36.6	1.71803	3.536
9	E1	102.72	34.2	3.00351	5.144
9	E2	66.425	29.25	2.27094	3.9025
10	E1	96.04	38	2.52737	5.316
10	E2	78.38	34.8	2.2523	5.086
11	E1	60.32	39.6	1.52323	4.614
11	E2	45.8333	38	1.20614	3.76667
12	E1	103.84	52	1.99692	6.064
12	E2	64.625	43.25	1.49422	4.385
13	E1	85.98	54.6	1.57473	5.82
13	E2	74.98	48.2	1.5556	5.506
14	E1	84.28	46	1.83217	5.884
14	E2	69.48	42	1.65429	5.044
15	E1	75.62	38	1.99	5.178
15	E2	65.46	38.8	1.68711	4.534
17	E1	92.56	51.6	1.7938	4.624
17	E2	63.46	48.6	1.30576	3.996
18	E1	65.28	37.6	1.73617	4.378
18	E2	51.825	33.25	1.55865	3.66
19	E1	92.72	37	2.50595	5.402
19	E2	93.6	40.25	2.32547	5.3825
21	E1	72.62	35.4	2.05141	4.742
21	E2	59.18	34	1.74059	4.486
22	E1	29.24	32.5	0.899692	3.2375
22	E2	30.6	30.8	0.993506	3.128
23	E1	46.98	35.2	1.33466	4.022
23	E2	42.28	34.8	1.21494	3.468
24	E1	82.12	38.4	2.13854	4.85
24	E2	73.8	39.6	1.86364	4.814
25	E1	92.26	49.6	1.86008	4.53
25	E2	61.75	39	1.58333	4.105
26	E1	NA	NA	NA	NA
26	E2	NA	NA	NA	NA
27	E1	92.72	57	1.62667	4.632
27	E2	62.18	46.6	1.33433	4.104
28	E1	108.72	72.2	1.50582	5.392
28	E2	82.34	62.8	1.31115	4.842
29	E1	104.58	46.8	2.23462	4.9
29	E2	78.08	41.8	1.86794	4.434
30	E1	82.02	38.4	2.13594	5.32
30	E2	66.72	37.4	1.78396	4.52
32	E1	89.96	45.2	1.99027	4.758
32	E2	81.06	44.2	1.83394	4.228
33	E1	77.5	48.25	1.60622	5.37
33	E2	69.9667	42.6667	1.63984	5.21
35	E1	113.5	39.8	2.85176	4.86
35	E2	98.2	42	2.3381	4.5
36	E1	90.16	44.2	2.03982	4.49
36	E2	63.875	41	1.55793	3.735
37	E1	68.52	44.8	1.52946	6.112
37	E2	35.4	26.5	1.33585	3.99
38	E1	54.5	30.8	1.76948	4.758
38	E2	48.5333	34	1.42745	4.01
39	E1	81.74	40	2.0435	6.1275
39	E2	68.44	39.2	1.74592	4.576
40	E1	67.72	33.8	2.00355	4.686
40	E2	65.28	35.2	1.85455	4.106
42	E1	49.86	27.6	1.80652	3.612
42	E2	44.3667	25.6667	1.72857	3.18667
43	E1	49.3667	40.5	1.21893	5.1
43	E2	37.4333	33	1.13434	4.8
44	E1	102.8	56.8	1.80986	4.47
44	E2	43.7333	27.3333	1.6	3.82333
45	E1	37.18	35.4	1.05028	4.714
45	E2	30.1	37	0.813514	4.7675
46	E1	86.84	49	1.77224	5.888
46	E2	59.58	39.6	1.50455	4.608
47	E1	70.24	41.4	1.69662	4.424
47	E2	38.8	35	1.10857	3.62
48	E1	92.94	34.4	2.70174	5.16
48	E2	77.1	35.25	2.18723	4.775
49	E1	107.56	37.6	2.86064	4.892
49	E2	95.02	36	2.63944	4.66
50	E1	53.04	43.6	1.21651	4.266
50	E2	58.88	50.4	1.16825	5.072
52	E1	82.3	76.2	1.08005	5.702
52	E2	70.42	67.8	1.03864	5.402
53	E1	71.82	35.8	2.00615	4.596
53	E2	49.56	31.2	1.58846	3.45
54	E1	80.7667	31.6667	2.55053	4.48
54	E2	75.28	33	2.28121	4.628
55	E1	76.06	33.6	2.26369	4.244
55	E2	54.56	30.2	1.80662	3.4
56	E1	93.28	56.4	1.6539	4.998
56	E2	67.72	48.8	1.3877	5.618
57	E1	94.6667	49.75	1.90285	5.11
57	E2	66.5	40.5	1.64198	5.6
58	E1	54.88	33.2	1.65301	4.048
58	E2	40	31.3333	1.2766	3.50333
59	E1	66.22	37	1.78973	3.478
59	E2	48.8	32.3333	1.50928	3.12
60	E1	96.02	26.2	3.66489	5.202
60	E2	41.0333	19	2.15965	4.64
83	E1	NA	NA	NA	NA
83	E2	NA	NA	NA	NA
87	E1	NA	NA	NA	NA
87	E2	NA	NA	NA	NA
127	E1	NA	NA	NA	NA
127	E2	NA	NA	NA	NA
145	E1	74.26	32.4	2.29198	4.378
145	E2	40.925	27.75	1.47477	4.3925
182	E1	67.38	37.6	1.79202	4.75
182	E2	36.15	27	1.33889	3.245
187	E1	81.5	45.8	1.77948	4.498
187	E2	23.58	24.8	0.950806	3.432
200	E1	79.42	47.75	1.66325	5.5075
200	E2	46.9	36	1.30278	4.09
201	E1	46.6	24	1.94167	3.7125
201	E2	27.4	24.5	1.11837	2.9
202	E1	61.38	30.2	2.03245	3.75
202	E2	53.6	30.8	1.74026	3.372
203	E1	72.52	65	1.11569	6.496
203	E2	67.74	65	1.04215	6.82
204	E1	68.62	48	1.42958	4.528
204	E2	49.3	43.8	1.12557	3.57
205	E1	58.52	40.8	1.43431	3.954
205	E2	41.3	32	1.29062	3.24
206	E1	52.9	32	1.65312	4.372
206	E2	42.6667	30	1.42222	3.39667
207	E1	64.36	35	1.83886	4.8625
207	E2	57.32	37.6	1.52447	3.792
208	E1	66.225	31.6667	2.09132	5.04333
208	E2	59.075	34	1.7375	3.66
209	E1	52.84	26.8	1.97164	4.552
209	E2	48.28	36.5	1.32274	3.762
210	E1	46.125	25.75	1.79126	3.8875
210	E2	35.4	30	1.18	3.05
212	E1	75.58	48	1.57458	5.294
212	E2	59.48	46.8	1.27094	4.148
213	E1	40.04	34.3333	1.16621	3.7075
213	E2	39.62	38.6	1.02642	3.354
215	E1	33.6	34.4	0.976744	3.264
215	E2	38.28	38.2	1.00209	3.386
216	E1	35.78	30.4	1.17697	4.526
216	E2	29.64	34.8	0.851724	3.882
217	E1	45.3	32	1.41562	3.104
217	E2	29.9	34.25	0.872993	2.3725
218	E1	45.74	39.75	1.15069	3.816
218	E2	33	43.4	0.760369	2.99
219	E1	92.525	38	2.43487	5
219	E2	68.54	35.6	1.92528	4.124
220	E1	60.1	49.6	1.21169	4.764
220	E2	54.04	49	1.10286	4.114
221	E1	102.56	34.4	2.9814	5.138
221	E2	64.86	34.2	1.89649	4.1
222	E1	47.42	28.8	1.64653	3.846
222	E2	54.7	31.25	1.7504	3.945
223	E1	43.8	29.75	1.47227	3.84
223	E2	39.375	30.75	1.28049	3.3375
224	E1	50.5	33	1.5303	5.02
224	E2	49.04	32.8	1.49512	4.602
225	E1	87.35	48	1.81979	5.985
225	E2	51.05	37	1.37973	4.415
226	E1	89.16	38.2	2.33403	5.03
226	E2	46.675	32	1.45859	3.7775
227	E1	82.08	43	1.90884	5.346
227	E2	62.25	38.5	1.61688	4.27
228	E1	90.96	34.4	2.64419	4.916
228	E2	67.62	34.6	1.95434	4.564
229	E1	83.84	34.4	2.43721	4.714
229	E2	57.7667	32	1.80521	4.16333
230	E1	90.62	41.2	2.19951	5.038
230	E2	55.62	38	1.46368	3.43
231	E1	86.02	38.25	2.24889	4.744
231	E2	68.54	38	1.80368	4.344
232	E1	69.475	28.75	2.41652	3.6875
232	E2	76.55	34	2.25147	3.585
233	E1	85.26	34	2.50765	4.416
233	E2	56.56	33.2	1.70361	3.606
234	E1	53.98	28.75	1.87757	3.482
234	E2	47.12	33.4	1.41078	3.484
235	E1	55.06	32.4	1.69938	3.514
235	E2	44.32	35.2	1.25909	3.212
236	E1	57.5	36.6	1.57104	4.114
236	E2	39.5	29	1.36207	3.188
237	E1	59.4	40	1.485	3.612
237	E2	43.88	31.6	1.38861	3.346
238	E1	58.08	36	1.61333	3.938
238	E2	50.14	31.6	1.58671	3.61
239	E1	76.14	39	1.95231	4.784
239	E2	67.3	39.4	1.70812	4.266
240	E1	71.82	42	1.71	4.614
240	E2	67.875	44.25	1.5339	4.62
242	E1	84.88	37.6	2.25745	3.956
242	E2	64.46	32	2.01437	2.986
244	E1	48.74	28.2	1.72837	4.106
244	E2	46.5	28.25	1.64602	3.7975
245	E1	86.68	46.2	1.87619	5.314
245	E2	62.78	41	1.53122	4.638
246	E1	102.7	38.6667	2.65603	4.72
246	E2	86.14	43.6	1.97569	3.898
249	E1	36.92	34	1.08588	3.822
249	E2	36.95	39.75	0.92956	3.06
250	E1	80.325	41.75	1.92395	5.94333
250	E2	51.04	37.8	1.35026	4.074
253	E1	72.84	35.8	2.03464	5.426
253	E2	65.04	31.2	2.08462	3.534
254	E1	90.2464	31.2	2.89251	6.866
254	E2	74	29.6	2.5	5.238
255	E1	35.95	28	1.28393	3.795
255	E2	50.62	34.2	1.48012	3.098
256	E1	87.26	36.6	2.38415	4.656
256	E2	81.88	34.2	2.39415	4.456
257	E1	91.68	41	2.2361	5.116
257	E2	92.82	42.2	2.19953	5.388
258	E1	64.28	32.8	1.95976	5.274
258	E2	56	36	1.55556	4.23
259	E1	93.8	41.4	2.2657	4.928
259	E2	80.7	35.6	2.26685	4.554
260	E1	66.42	35	1.89771	3.778
260	E2	67.74	35	1.93543	4.35
261	E1	74.8	41.75	1.79162	4.19
261	E2	86.7	47.5	1.82526	5.29
262	E1	75.92	38.6	1.96684	5.314
262	E2	70.6	36.8	1.91848	4.344
263	E1	70.76	31.8	2.22516	3.93
263	E2	63.2	33	1.91515	3.44
264	E1	74.2	38	1.95263	4.208
264	E2	71	38	1.86842	3.994
265	E1	57.88	36.4	1.59011	3.744
265	E2	50.44	34.2	1.47485	2.95
266	E1	62.1	37.2	1.66935	3.92
266	E2	52.52	32	1.64125	3.1
267	E1	65.48	44.8	1.46161	4.21
267	E2	57.65	41.75	1.38084	3.6175
268	E1	80.7	46	1.75435	5.0425
268	E2	74.3333	47	1.58156	5.16333
269	E1	50.35	50	1.007	3.47
269	E2	30	34	0.882353	3.01
270	E1	87.18	50.2	1.73665	4.378
270	E2	84.925	49.8	1.70532	5.13
271	E1	62	37	1.67568	5.138
271	E2	73.5	38.2	1.92408	4.152
272	E1	59.24	26.2	2.26107	4.698
272	E2	47.1	26.4	1.78409	3.854
273	E1	114.3	44.8	2.55134	5.578
273	E2	90.96	40.2	2.26269	5.036
274	E1	69.86	49.6	1.40847	4.934
274	E2	66.76	52.8	1.26439	4.87
275	E1	107.9	38.4	2.8099	5.588
275	E2	93.82	37.4	2.50856	4.962
276	E1	87.96	44.2	1.99005	4.768
276	E2	56.3	40	1.4075	3.39
277	E1	73.4	40	1.835	4.42667
277	E2	61.1	37.6	1.625	3.804
278	E1	49.08	41.4	1.18551	3.136
278	E2	53.3333	36.3333	1.46789	2.83667
279	E1	83.98	48.2	1.74232	5.376
279	E2	73.9	45.4	1.62775	4.97
280	E1	NA	NA	NA	NA
280	E2	NA	NA	NA	NA
281	E1	59.44	58.6	1.01433	5.904
281	E2	54.7	55.4	0.987365	4.972
282	E1	86.1	48.6	1.7716	5.208
282	E2	84.44	49	1.72327	5.296
283	E1	87.18	47.2	1.84703	5.526
283	E2	48.6	37.6	1.29255	3.938
284	E1	105.5	43	2.45349	4.984
284	E2	107.52	45	2.38933	4.468
285	E1	57.68	30.2	1.90993	4.544
285	E2	57.76	32.6	1.77178	3.712
287	E1	93.62	38.6	2.42539	4.972
287	E2	71.3	45.2	1.57743	5.932
288	E1	62.92	38	1.65579	5.494
288	E2	NA	NA	NA	NA
289	E1	NA	NA	NA	NA
289	E2	NA	NA	NA	NA
290	E1	70.05	44.5	1.57416	6.805
290	E2	68.1333	41.3333	1.64839	6.45
291	E1	68.5	40.5	1.69136	4.695
291	E2	71.4	41.4	1.72464	4.998
292	E1	61.5333	29.25	2.1037	4
292	E2	96.22	39.6	2.4298	5.22
293	E1	59.05	33.75	1.74963	4.77
293	E2	71.2	38.6	1.84456	5.16
294	E1	63.4	37.8	1.67725	4.406
294	E2	83.52	47	1.77702	5.08
295	E1	56.84	30.4	1.86974	4.012
295	E2	61.1	33.4	1.82934	4.29
297	E1	52.26	28.4	1.84014	4.088
297	E2	60.74	33.8	1.79704	4.078
298	E1	53.66	29.8	1.80067	4.104
298	E2	56.74	31.6	1.79557	4.252
299	E1	88.9667	44.25	2.01055	6.1825
299	E2	81.4	39	2.08718	5.334
300	E1	82.6	40.8	2.02451	5.624
300	E2	92.08	40.8	2.25686	5.598
301	E1	86.44	41.8	2.06794	5.452
301	E2	90.44	40	2.261	5.606
302	E1	81.5	27.8	2.93165	4.46
302	E2	88.3	31.2	2.83013	4.382
303	E1	65.54	38.2	1.71571	4.54
303	E2	63.94	32.6	1.96135	4.394
305	E1	NA	NA	NA	NA
305	E2	NA	NA	NA	NA
306	E1	58.68	33.8	1.73609	5.134
306	E2	68.82	37.6	1.83032	5.064
307	E1	57.68	35	1.648	4.8025
307	E2	65.92	37.4	1.76257	4.794
308	E1	54.8667	36.6667	1.49636	4.424
308	E2	56.44	36	1.56778	4.542
309	E1	63.9	37.8	1.69048	3.67
309	E2	81.3667	35.6667	2.28131	4.56667
310	E1	96.92	46.6	2.07983	5.25
310	E2	93.3	42.6	2.19014	4.652
311	E1	101.82	56.8	1.79261	5.492
311	E2	94.78	44.8	2.11563	5
312	E1	NA	NA	NA	NA
312	E2	NA	NA	NA	NA
313	E1	60.7	42.2	1.43839	4.344
313	E2	71.7	47.8	1.5	4.066
314	E1	39.1	31.5	1.24127	3.855
314	E2	27.5	21	1.30952	4.08
315	E1	57.2	32.5	1.76	4.26667
315	E2	67.52	29.4	2.2966	4.252
316	E1	42.1	38	1.10789	4.65
316	E2	43.48	34.4	1.26395	4.78
317	E1	52.86	35.2	1.5017	6.626
317	E2	53.86	33.8	1.59349	6.18
318	E1	80.8	47	1.71915	4.934
318	E2	86.36	42.2	2.04645	4.83
319	E1	72.5	38.6	1.87824	5.648
319	E2	72.76	35.4	2.05537	5.46
320	E1	86.2	54.6	1.57875	5.898
320	E2	82.42	46.2	1.78398	4.992
321	E1	59.2	40.6	1.45813	4.602
321	E2	57.2	39.2	1.45918	4.344
322	E1	34.88	45	0.775111	4.504
322	E2	46.96	44	1.06727	4.696
323	E1	44.2667	47.5	0.93193	5.265
323	E2	69.94	49.6	1.41008	6.108
324	E1	80.5	43.3333	1.85769	4.46
324	E2	81.58	45.2	1.80487	5.594
325	E1	51.82	45.5	1.1389	4.61
325	E2	68.34	46.6	1.46652	4.9
326	E1	47.64	30	1.588	4.168
326	E2	78.38	41.8	1.87512	5.446
327	E1	27.5333	19.5	1.41197	3.80333
327	E2	34.3	23.75	1.44421	3.4725
328	E1	41.9	31.3333	1.33723	3.92667
328	E2	39.1	28.6	1.36713	3.656
329	E1	66.68	36.4	1.83187	3.64
329	E2	84.98	42.2	2.01374	5.154
330	E1	53.88	44	1.22455	4.422
330	E2	56.32	49.2	1.14472	4.83
331	E1	55.08	32.8	1.67927	4.408
331	E2	62.2	34	1.82941	4.532
332	E1	38.975	24.5	1.59082	3.702
332	E2	51.74	31.6	1.63734	4.492
333	E1	85.225	34.2	2.49196	5.07
333	E2	98.9	38.2	2.58901	5.36
334	E1	63.74	39.4	1.61777	3.718
334	E2	72.96	48	1.52	4.084
335	E1	76.54	39.6	1.93283	4.89
335	E2	83.36	39.8	2.09447	5.164
336	E1	58.68	39.2	1.49694	3.756
336	E2	66.12	45.2	1.46283	3.924
337	E1	94.18	46.2	2.03853	4.808
337	E2	88.8	48.8	1.81967	4.526
338	E1	84.775	38	2.23092	5.405
338	E2	NA	NA	NA	NA
339	E1	46.7	37.25	1.25369	4.09
339	E2	46.44	44	1.05545	4.474
340	E1	48.825	41	1.19085	3.9175
340	E2	45.975	37	1.24257	3.725
341	E1	43.875	28.5	1.53947	4.4975
341	E2	40.9	28	1.46071	4.53
342	E1	76.14	46.6	1.63391	5.202
342	E2	83	51.75	1.60386	6.3225
343	E1	76.88	39.2	1.96122	5.03
343	E2	69.26	35.2	1.96761	5.202
344	E1	33.1	18.8	1.76064	3.67
344	E2	35.42	25.4	1.39449	3.69
345	E1	34.62	19.6	1.76633	3.728
345	E2	33.76	22	1.53455	3.718
346	E1	35.4	21.25	1.66588	3.48
346	E2	34.66	22	1.57545	3.532
347	E1	37.64	21.6	1.74259	3.8075
347	E2	34.1	23	1.48261	3.498
348	E1	39.65	31.25	1.2688	4.99
348	E2	31.9	25	1.276	3.86
350	E1	68.56	39.6	1.73131	5.19
350	E2	52.9	32.4	1.63272	4.538
351	E1	36.15	24.5	1.47551	4.35667
351	E2	38.7	26	1.48846	3.77
352	E1	85.98	46.2	1.86104	4.874
352	E2	NA	NA	NA	NA
NA represents missing phenotypic values.

## Sheet: Table S4
Table S4 Correlation analysis of PH-related traits in E1(lower diagonal) and E2(upper diagonal).
Traits	PH	IN	IL	SD
PH		0.55**	0.75**	0.65**
IN	0.54**		-0.11**	0.57**
IL	0.69**	-0.22**		0.33**
SD	0.58**	0.50**	0.24**
** represents P < 0.01.

## Sheet: Table S5
Table S5 Analysis of variance for four PH-related traits in two environments.
Traits	Source	Df	Sum Sq	Mean Sq	F value
PH	G	191	526467	2756.37	286.51***
	E	1	33369	33368	3468.53***
	G*E	189	103580	548.04	56.97***
	Residual	1356	13045.4	9.62
	Total	1738	8.44428e+06
IN	G	191	105446	552.08	78.45***
	E	1	1006.82	1006.82	143.06***
	G*E	189	13344.8	70.61	10.03***
	Residual	1345	9465.67	7.04
	Total	1727	2701792
IL	G	191	277.52	1.45	73.20***
	E	1	13.17	13.17	663.71***
	G*E	189	36.03	0.19	9.61***
	Residual	1331	26.42	0.2
	Total	1713	5652.62
SD	G	191	846.38	4.43	37.69***
	E	1	62.08	62.08	528.05***
	G*E	189	174.56	0.92	7.86***
	Residual	1358	159.66	0.12
	Total	1740	36637.4
G, E and G*E represent genotypic effects, environmental effects and genotype × environment interaction, respectively.
*** represents P < 0.001.

## Sheet: Table S6
Table S6 The information of all candidate genes screened for PH-related traits by GWAS.
Traits	SNPs	Chr	Candidate gene	Gene start/bp	Gene end/bp	Arabidopsis ortholog	Annotation	The expression leavels in different tissues of 'Jinba'a
								Bud	D_Pe	D_Pi	D_St	Leaf	R_Pe	R_Pi	Root	Shoot apexes	Stem
PH	Chr1__339370594	Chr1	evm.model.scaffold_1216.23	339461877	339466331	AT4G26300.4(EMB1027)	involved in embryo development ending	3.57372	3.52388	4.69043	5.89322	1.35271	1.42287	2.7848	1.37646	2.42796	1.25962
	Chr1__339370594	Chr1	evm.model.scaffold_1216.21	339418507	339418986	NA		0	0	0	0	0	0	0	0.0570394	0	0
	Chr1__339370594	Chr1	evm.model.scaffold_1216.17	339378098	339381418	AT5G56970.1(CKX3/ATCKX3)	involved in cytokinin catabolic process	0.289126	5.10514	7.03692	0.471463	0.384749	3.8821	2.9298	0.209512	0.160452	0.286291
	Chr4__13976903	Chr4	evm.model.scaffold_1002.57	14032497	14034133	AT3G04290.1(ATLTL1/LTL1)	involved in hyperosmotic salinity response	0.157766	0.67582	303.642	3.25416	0	0.079021	12.5045	0	0.094163	0
	Chr4__13976903	Chr4	evm.model.scaffold_1002.58	14042812	14051548	AT4G33470.1(ATHDA14/ATHDAC14/HDA14/HDAC14)	involved in histone deacetylation	0.0806459	0.0851664	0.0627396	0.261018	0.0253082	0	0.0610451	0	0	0
	Chr4__13976903	Chr4	evm.model.scaffold_1002.56	14022614	14028885	AT5G33370.1(CUS2)	involved in cuticle development	0.301271	0.0751791	0.45453	0	0	0.0121516	5.02053	0	0.0372185	0
	Chr12__124163766	Chr12	evm.model.scaffold_1769.49.2	124132947	124138598	AT2G33770.1(ATUBC24/PHO2/UBC24)	response to phosphate starvation	6.60022	4.61639	3.41647	0.543197	2.54339	15.2555	8.71694	39.9704	1.36498	7.89793
	Chr12__270808434	Chr12	evm.model.scaffold_1205.255	270770208	270774229	AT3G27670.1(CER13/RST1)	involved in alkane biosynthetic process and seed development	1.0808	1.09343	1.15588	0.678747	1.55583	0.75327	1.19468	0.897227	1.1396	0.566155
	Chr12__270808434	Chr12	evm.model.scaffold_1205.257	270782346	270784814	AT1G72090.1	involved in methylthiolation	3.39939	3.62093	5.84117	3.04044	1.71341	2.23455	5.12013	2.12346	3.01358	2.15402
	Chr12__270808478	Chr12	evm.model.scaffold_1205.255	270770208	270774229	AT3G27670.1(CER13/RST1)	involved in alkane biosynthetic process and seed development	1.0808	1.09343	1.15588	0.678747	1.55583	0.75327	1.19468	0.897227	1.1396	0.566155
	Chr12__270808478	Chr12	evm.model.scaffold_1205.257	270782346	270784814	AT1G72090.1	involved in methylthiolation	3.39939	3.62093	5.84117	3.04044	1.71341	2.23455	5.12013	2.12346	3.01358	2.15402
	Chr13__269150736	Chr13	evm.model.scaffold_218.97	269087145	269088415	AT3G62420.1(ATBZIP53/BZIP53)	transcription factor	31.4124	72.3533	59.6396	47.7574	28.8229	20.4942	41.2068	42.4733	29.3198	62.7696
	Chr14__183595760	Chr14	evm.model.scaffold_1016.106.1	183554034	183564253	AT4G17410.5(PQT3)	involved in negative regulation of stress tolerance	2.25194	1.56396	2.72605	2.19871	1.31681	2.1211	2.77953	1.26981	1.33375	1.09983
	Chr14__183595760	Chr14	evm.model.scaffold_1016.104	183627611	183628522	AT3G47340.2(ASN1/AT-ASN1/DIN6)	involved in nitrogen metabolic	0	0	0.0651323	0	0	0	0	0	0	0
	Chr14__183595760	Chr14	evm.model.scaffold_1016.103	183628612	183632429	AT5G58600.1(PMR5/TBL44)	response to fungus	6.07352	5.88265	9.15552	1.48766	3.13187	8.64554	14.6013	4.87038	6.65249	12.6884
	Chr14__183595863	Chr14	evm.model.scaffold_1016.106.1	183554034	183564253	AT4G17410.5(PQT3)	involved in negative regulation of stress tolerance	2.25194	1.56396	2.72605	2.19871	1.31681	2.1211	2.77953	1.26981	1.33375	1.09983
	Chr14__183595863	Chr14	evm.model.scaffold_1016.104	183627611	183628522	AT3G47340.2(ASN1/AT-ASN1/DIN6)	involved in nitrogen metabolic	0	0	0.0651323	0	0	0	0	0	0	0
	Chr14__183595863	Chr14	evm.model.scaffold_1016.103	183628612	183632429	AT5G58600.1(PMR5/TBL44)	response to fungus	6.07352	5.88265	9.15552	1.48766	3.13187	8.64554	14.6013	4.87038	6.65249	12.6884
	Chr16__103728540	Chr16	evm.model.scaffold_87.149	103781271	103782922	AT2G34640.1(TAC12/HEMERA)	plastid transcription	0.262627	0.117289	0.1699	0.56487	0.032972	0.115037	0.42505	0	0	0.0380041
	Chr16__103728540	Chr16	evm.model.scaffold_87.150	103783299	103788755	AT5G66920.1(SKS17)	oxidoreductase activity	0.904531	1.58707	1.77907	2.96193	0.376422	0.270269	1.61152	0.309106	1.14664	0.530226
	Chr16__103728540	Chr16	evm.model.scaffold_87.144	103675400	103679963	AT5G14670.1(ARFA1B/ATARFA1B)	vesicle-mediated transport	0.218288	0.227762	0.297505	0.0414712	0.226021	0.0751004	0.196745	0.0485442	0.386076	0.376922
	Chr21__9532188	Chr21	evm.model.scaffold_985.227	9491728	9494507	AT1G04530.1(TPR4)	negative regulation of gene expression	3.18422	2.60025	2.75376	2.67143	3.8441	4.33982	3.17839	1.12619	2.2744	2.9987
	Chr21__9532188	Chr21	evm.model.scaffold_985.228	9519219	9521647	AT2G33310.3(IAA13)	response to auxin	6.33722	4.26192	3.93073	13.0283	6.02072	113.516	6.66298	32.3577	54.7687	103.069
	Chr21__9532188	Chr21	evm.model.scaffold_985.229	9521939	9522752000	AT1G25210.2(LPXC5/ATLPXC5)	involved in lipid X metabolic process	0	0	0	0	0	0	0	0	0	0
	Chr21__9532188	Chr21	evm.model.scaffold_985.232.4	9540972	9549797	AT3G24320.1(ATMSH1/CHM/CHM1/MSH1)	encodes a DNA binding protein	0.700563	0.558121	0.769686	1.23895	0.425128	0.182558	0.430732	0.380004	0.910058	0.419515
	Chr21__9532188	Chr21	evm.model.scaffold_985.234	9557172	9562052	AT1G48520.1(GATB)	encodes Glu-tRNA(Gln) amidotransferase subunit B	15.7432	9.82021	10.0399	13.1825	30.3247	7.33752	7.38531	7.35925	18.6192	9.37475
	Chr21__9532188	Chr21	evm.model.scaffold_985.238	9630008	9632129	AT4G13460.2(SDG22/SET22/SUVH9)	involved in epigenetic control of gene expression	0	0	0	0	0	0.01142	0	0	0	0
	Chr21__9532188	Chr21	evm.model.scaffold_985.231.1	9531461	9535807	AT4G13430.1(ATLEUC1/IIL1)	cause genetic mutation	38.653	33.5073	27.3218	31.5811	48.842	67.021	39.2634	66.0678	32.7148	26.9363
	Chr26__184971991	Chr26	evm.model.scaffold_1656.15	184977006	184979154	AT3G26600.1(ARO4)	involved in cell surface receptor signaling pathway	3.47187	4.40002	4.65291	22.773	2.72832	2.55639	2.38157	5.22883	4.82979	6.75989
	Chr26__184971991	Chr26	evm.model.scaffold_1656.18	185014610	185016676	AT5G15710.2	associated with shoot system development	0.591273	0.790188	0.727208	0.644121	0.236086	0.328641	1.03588	0.275797	0.679632	0.294311
	Chr26__184971991	Chr26	evm.model.scaffold_1656.24	185045141	185057043	AT4G33470.1(ATHDA14/ATHDAC14/HDA14/HDAC14)	involved in histone deacetylation	60.0957	89.8835	48.8712	46.1558	57.9925	34.383	53.3416	16.2588	42.6775	60.8828
	Chr26__184971991	Chr26	evm.model.scaffold_1656.9	184889376	184894098	AT3G26590.1	MATE efflux family protein	1.53497	0.82468	2.39631	1.22787	3.72492	0.0138523	0.954448	2.47786	4.63396	6.1678
IL	Chr1__1200392	Chr1	evm.model.scaffold_6916.84	1257799	1259139	AT3G26060.1(PRXQ)	involved in cell redox homeostasis	42.4202	52.2102	18.2904	3.2826	1278	17.2999	13.414	0.273755	160.301	114.002
	Chr1__1200392	Chr1	evm.model.scaffold_6916.85	1259141	1261491	AT1G19250.1(FMO1)	involved in excess light stress-induced signal transduction and defense response to bacterium and fungus	0.21499	0.112756	0.030058	0.046729	0.372509	0.0133382	0	0.615121	1.35185	1.45637
	Chr1__1200392	Chr1	evm.model.scaffold_6916.88	1272120	1272952	AT3G43110.1	transmembrane protein	0.657227	0.221042	0.285525	0.0650308	17.7277	0.29702	0.0681845	1.99063	4.15367	2.17149
	Chr1__1200392	Chr1	evm.model.scaffold_6916.89	1285713	1286761	AT1G19210.1(ERF017/ERF17)	transcription factor；regulation of defense response	6.33395	135.185	170.226	10.8969	1.12176	4.88524	16.9272	121.608	5.98524	131.995
	Chr1__1200392	Chr1	evm.model.scaffold_6916.81	1146421	1153152	AT4G26300.4(EMB1027)	involved in embryo development ending	21.5125	31.5169	32.373	36.9184	7.28462	10.1224	30.7097	9.11133	13.2678	11.4
	Chr2__345676	Chr2	evm.model.scaffold_704.329	249758	250177	AT1G72510.2	DUF1677 family protein	0	0.251492	0	0.481721	0	0	0.108608	0	0.090086	0
	Chr2__345676	Chr2	evm.model.scaffold_704.328	269970	272101	AT1G54115.1(ATCCX4/CCX4/XS2)	involved in cation (K/Na) transport	0.823511	4.88207	4.94657	1.25626	0.045913	0.908736	1.30147	6.87082	0.506602	1.32531
	Chr2__345676	Chr2	evm.model.scaffold_704.327	356117	357331	AT3G18150.1	RNI-like superfamily protein	0	0.0682666	0	0.0789866	0	0	0	0	0	0
	Chr2__345676	Chr2	evm.model.scaffold_704.326	359736	360361	AT5G59480.2	Haloacid dehalogenase-like hydrolase (HAD) superfamily protein	0	0	0.0624846	0	0	0	0	0	0	0
	Chr2__345676	Chr2	evm.model.scaffold_704.325	361806	365679	AT5G02920.1	F-box/RNI-like superfamily protein	0.456245	0.576244	0.634078	1.58348	0.0823878	0.106091	0.374498	0.0403819	0.0805318	0.0888093
	Chr2__345676	Chr2	evm.model.scaffold_704.322	386045	386329	AT3G14070.1(ATCCX3/CAX9/CCX3)	involved in cation (K/Na/Mn) transport	0	0	0	0	0	0	0	0	0	0
	Chr2__345792	Chr2	evm.model.scaffold_704.329	249758	250177	AT1G72510.2	DUF1677 family protein	0	0.251492	0	0.481721	0	0	0.108608	0	0.090086	0
	Chr2__345792	Chr2	evm.model.scaffold_704.328	269970	272101	AT1G54115.1(ATCCX4/CCX4/XS2)	involved in cation (K/Na) transport	0.823511	4.88207	4.94657	1.25626	0.045913	0.908736	1.30147	6.87082	0.506602	1.32531
	Chr2__345792	Chr2	evm.model.scaffold_704.327	356117	357331	AT3G18150.1	RNI-like superfamily protein	0	0.0682666	0	0.0789866	0	0	0	0	0	0
	Chr2__345792	Chr2	evm.model.scaffold_704.326	359736	360361	AT5G59480.2	Haloacid dehalogenase-like hydrolase (HAD) superfamily protein	0	0	0.0624846	0	0	0	0	0	0	0
	Chr2__345792	Chr2	evm.model.scaffold_704.325	361806	365679	AT5G02920.1	F-box/RNI-like superfamily protein	0.456245	0.576244	0.634078	1.58348	0.0823878	0.106091	0.374498	0.0403819	0.0805318	0.0888093
	Chr2__345792	Chr2	evm.model.scaffold_704.322	386045	386329	AT3G14070.1(ATCCX3/CAX9/CCX3)	involved in cation (K/Na/Mn) transport	0	0	0	0	0	0	0	0	0	0
	Chr2__345978	Chr2	evm.model.scaffold_704.329	249758	250177	AT1G72510.2	DUF1677 family protein	0	0.251492	0	0.481721	0	0	0.108608	0	0.090086	0
	Chr2__345978	Chr2	evm.model.scaffold_704.328	269970	272101	AT1G54115.1(ATCCX4/CCX4/XS2)	involved in cation (K/Na) transport	0.823511	4.88207	4.94657	1.25626	0.045913	0.908736	1.30147	6.87082	0.506602	1.32531
	Chr2__345978	Chr2	evm.model.scaffold_704.327	356117	357331	AT3G18150.1	RNI-like superfamily protein	0	0.0682666	0	0.0789866	0	0	0	0	0	0
	Chr2__345978	Chr2	evm.model.scaffold_704.326	359736	360361	AT5G59480.2	Haloacid dehalogenase-like hydrolase (HAD) superfamily protein	0	0	0.0624846	0	0	0	0	0	0	0
	Chr2__345978	Chr2	evm.model.scaffold_704.325	361806	365679	AT5G02920.1	F-box/RNI-like superfamily protein	0.456245	0.576244	0.634078	1.58348	0.0823878	0.106091	0.374498	0.0403819	0.0805318	0.0888093
	Chr2__345978	Chr2	evm.model.scaffold_704.322	386045	386329	AT3G14070.1(ATCCX3/CAX9/CCX3)	involved in cation (K/Na/Mn) transport	0	0	0	0	0	0	0	0	0	0
	Chr9__110756763	Chr9	evm.model.scaffold_411.65	110690821	110701321	AT5G02500.2(HSC70/HSC70-1/HSP70-1)	involved in defense response to fungus, protein refolding and response to heat	2.171	4.82743	5.28716	11.9902	1.22342	3.40451	7.31041	1.03033	0.909143	0.965583
	Chr19__155208240	Chr19	evm.model.scaffold_1046.548	155187340	155188803	AT1G01300.1	eukaryotic aspartyl protease family protein	53.0637	92.3466	142.988	21.0253	30.5756	50.294	97.6353	80.2855	95.7147	162.388
	Chr19__155208240	Chr19	evm.model.scaffold_1046.546	155205355	155208408	AT1G55830.2	involved in positive regulation of ubiquitin-dependent protein catabolic process	5.04278	2.60833	3.27842	3.52303	2.83937	2.57379	2.52444	3.11566	4.00477	3.05615
	Chr19__155208347	Chr19	evm.model.scaffold_1046.548	155187340	155188803	AT1G01300.1	eukaryotic aspartyl protease family protein	53.0637	92.3466	142.988	21.0253	30.5756	50.294	97.6353	80.2855	95.7147	162.388
	Chr19__155208347	Chr19	evm.model.scaffold_1046.546	155205355	155208408	AT1G55830.2	involved in positive regulation of ubiquitin-dependent protein catabolic process	5.04278	2.60833	3.27842	3.52303	2.83937	2.57379	2.52444	3.11566	4.00477	3.05615
	Chr24__82362276	Chr24	evm.model.scaffold_764.65	82414471	82420500	AT1G19715.3	mannose-binding lectin superfamily protein	2.24855	0.426186	0.279061	4.14484	0.0572911	0	0.108195	0.144783	0.0302447	0
	Chr24__82362276	Chr24	evm.model.scaffold_764.63	82445864	82448604	AT5G66430.1	involved in methylation	0.680824	0.0576194	0.0789287	0.0179924	4.48397	0	0.0551688	0	7.06346	0.694497
	Chr26__124735601	Chr26	evm.model.scaffold_1172.92	124653440	124654023	AT3G28450.1(BIR2)	negative regulator of immunity response	4.50912	15.4038	12.504	1.41338	2.34811	4.93273	2.98697	85.2129	4.19213	28.5186
IN	Chr1__255259266	Chr1	evm.model.scaffold_1254.20	255216639	255218408	AT3G63370.2(OTP86)	involved in chloroplast RNA processing	0	0.0527633	0	0.0307799	0	0	0	0	0	0
	Chr1__255259266	Chr1	evm.model.scaffold_1254.31	255269837	255270361	AT1G47790.1	F-box and associated interaction domains-containing protein	0	0	0	0	0	0	0	0	0	0
	Chr1__255259266	Chr1	evm.model.scaffold_1254.22	255223557	255232321	AT4G26300.4(EMB1027)	involved in embryo development ending	11.3336	7.63687	10.6157	9.17976	4.46993	4.47417	7.52024	5.50626	8.72038	3.9275
	Chr3__233732224	Chr3	evm.model.scaffold_152.217	233757027	233759829	AT3G63370.1(OTP86)	involved in chloroplast RNA processing	0	0	0	0	0	0	0	0	0	0
	Chr3__233732224	Chr3	evm.model.scaffold_152.218	233760713	233780552	AT1G03060.1(BCHA1/SPI/SPIRRIG)	involved in trichome morphogenesis	0.116004	0.0807769	0.13587	0.0756767	0.00804432	0.059454	0.088268	0.0699631	0.07934	0.0554087
	Chr3__264364249	Chr3	evm.model.scaffold_285.781	264321361	264324614	AT5G20910.1(AIP2)	negatively regulates ABA signaling	25.4999	56.0268	45.264	29.8691	15.4306	37.6255	40.3226	45.3693	26.9324	54.1686
	Chr3__264364290	Chr3	evm.model.scaffold_285.781	264321361	264324614	AT5G20910.1(AIP2)	negatively regulates ABA signaling	25.4999	56.0268	45.264	29.8691	15.4306	37.6255	40.3226	45.3693	26.9324	54.1686
	Chr7__142340238	Chr7	evm.model.scaffold_841.1	142244554	142245417	AT2G17420.2(ATNTRA/NTR2/NTRA)	involved in cell redox homeostasis	0	0	0	0	0	0	0	0	0	0
	Chr7__142340238	Chr7	evm.model.scaffold_841.2	142245905	142246772	AT4G03080.1(BSL1)	Protein phosphatase involved in brassinosteroid mediated signaling pathway	0	0	0	0	0	0	0	0	0	0
	Chr7__142340238	Chr7	evm.model.scaffold_841.4	142250071	142252742	AT3G21760.1(HYR1)	glucosylates hypostatin	0	0	0	0	0	0	0	0.274996	0	0
	Chr7__142340238	Chr7	evm.model.scaffold_841.11	142397744	142401139	AT2G33620.4(AHL10)	involved in growth with stress and defense responses	11.6405	8.84439	10.6794	10.695	3.12231	7.95367	7.67264	0.042648	9.81018	6.59518
	Chr7__142340238	Chr7	evm.model.scaffold_841.12	142426533	142428612	AT4G35470.1(PIRL4)	leucine rich repeat proteins	3.58305	6.47384	6.61995	3.1085	3.68864	29.0952	14.0205	8.92085	2.9092	7.20656
	Chr7__142340238	Chr7	evm.model.scaffold_841.13	142434196	142439293	AT2G17270.1(MPT1/PHT3;3)	response to salt stress	0.671897	0.723919	1.29631	3.03929	0.164056	0.2508	0.702746	0.231024	0.817372	0.459723
	Chr12__270808434	Chr12	evm.model.scaffold_1205.255	270770208	270774229	AT3G27670.1(CER13/RST1)	involved in alkane biosynthetic process and seed development	1.0808	1.09343	1.15588	0.678747	1.55583	0.75327	1.19468	0.897227	1.1396	0.566155
	Chr12__270808434	Chr12	evm.model.scaffold_1205.257	270782346	270784814	AT1G72090.1	involved in methylthiolation	3.39939	3.62093	5.84117	3.04044	1.71341	2.23455	5.12013	2.12346	3.01358	2.15402
	Chr12__270808478	Chr12	evm.model.scaffold_1205.255	270770208	270774229	AT3G27670.1(CER13/RST1)	involved in alkane biosynthetic process and seed development	1.0808	1.09343	1.15588	0.678747	1.55583	0.75327	1.19468	0.897227	1.1396	0.566155
	Chr12__270808478	Chr12	evm.model.scaffold_1205.257	270782346	270784814	AT1G72090.1	involved in methylthiolation	3.39939	3.62093	5.84117	3.04044	1.71341	2.23455	5.12013	2.12346	3.01358	2.15402
	Chr14__88122819	Chr14	evm.model.scaffold_553.22	88212620	88213904	AT1G56220.1	dormancy/auxin associated family protein	1824.58	1285.71	1814.67	1141.42	358.046	2011.08	1866.58	379.23	246.564	169.889
	Chr14__88122819	Chr14	evm.model.scaffold_553.16	88060571	88066115	AT5G27830.1(FBP)	involved in folic acid transport	1.03856	1.17181	1.14406	0.972417	0.757171	2.02362	0.797254	0.940573	0.886446	0.87733
	Chr18__244242678	Chr18	evm.model.scaffold_1597.67	244196540	244198436	AT1G26880.1	ribosomal protein	122.322	113.696	108.366	226.996	28.5138	71.7309	65.2492	108.004	248.875	61.4944
	Chr18__244242678	Chr18	evm.model.scaffold_1597.63	244342089	244342996	AT2G13840.1	polymerase/histidinol phosphatase-like protein	1.12388	1.8222	0.717051	1.28564	1.0424	0.807497	1.37283	0.925623	1.861	2.47818
	Chr22__153548117	Chr22	evm.model.scaffold_1826.30	153474709	153475077	AT5G25630.3	response to light stimulus	3.57388	2.8519	0.750491	0.640399	10.7758	0.672443	0.905416	0	2.98663	2.69751
	Chr22__153548117	Chr22	evm.model.scaffold_1826.23	153513398	153515294	AT2G40765.1	transmembrane protein	214.801	219.838	129.572	635.914	132.67	234.122	187.759	358.893	346.198	265.757
	Chr22__153548117	Chr22	evm.model.scaffold_1826.21	153641969	153642889	AT1G59970.1(AT5-MMP)	defense response to fungus	0	0	0	0	0	0	0	0	0	0
	Chr22__153548117	Chr22	evm.model.scaffold_1826.24	153484283	153488936	AT4G39620.1(PPR5/EMB2453/ATPPR5)	involved in embryo development ending in seed dormancy	2.25733	2.07549	4.04	2.16206	0.846676	1.40287	3.29391	1.04976	2.22323	1.80106
	Chr22__61447919	Chr22	evm.model.scaffold_247.307	61444432	61452371	AT5G47820.2(FRA1)	involved in plant-type cell wall biogenesis	0.0144328	0.292629	0.469563	0.152261	0.703533	0.299659	1.30644	0.743221	0.336318	0.871503
SD	Chr3__149866685	Chr3	evm.model.scaffold_48.525	149876896	149880670	AT1G24560.1(MTV9/PUF2)	Effector molecule of the plant-unique RAB5, ARA6	1.52368	1.48245	4.7732	2.20535	1.19502	2.17364	2.8171	0.415508	0.980945	0.652749
	Chr3__149866685	Chr3	evm.model.scaffold_48.527	149898559	149907784	AT3G05970.1(ATLACS6/LACS6)	involved in fatty acid metabolic process	0.111739	0.0691124	0.53118	0.539131	0.043008	0.0779642	0.552747	0.0563353	0.117556	0.136484
	Chr3__149866685	Chr3	evm.model.scaffold_48.528	149907896	149908640	AT5G27600.1(ATLACS7/LACS7)	involved in fatty acid metabolic process	0.0395602	0.198467	0	0.361861	0.0495774	0	0.0932948	0	0	0
	Chr3__149866685	Chr3	evm.model.scaffold_48.524	149856811	149875999	AT5G26340.1(ATSTP13/MSS1/STP13)	response to biotic and abiotic stresses	10.5084	1.41095	30.9389	1.26905	4.39737	0.874653	18.926	14.7067	1.9349	2.0087
	Chr3__149866685	Chr3	evm.model.scaffold_48.526	149896194	149898081	AT5G26330.1	Cupredoxin superfamily protein	5.16183	4.38988	7.49388	1.48099	5.17144	4.01959	2.89482	2.08442	3.94262	14.8488
	Chr3__149866685	Chr3	evm.model.scaffold_48.530	149913294	149925500	AT5G27600.1(ATLACS7/LACS7)	involved in fatty acid metabolic process	0.266634	0.0797066	0.0943569	0.111033	0.017792	0.217737	0.257659	0.850224	0.5567	0.0698931
	Chr8__245595641	Chr8	evm.model.scaffold_10269.6	245535730	245537668	AT1G74520.2(ATHVA22A/HVA22A)	ABA-Induced Protein	0	0	0	0	0	0	0	0	0	0
	Chr8__245595683	Chr8	evm.model.scaffold_10269.6	245535730	245537668	AT1G74520.2(ATHVA22A/HVA22A)	ABA-Induced Protein	0	0	0	0	0	0	0	0	0	0
	Chr8__246318480	Chr8	evm.model.scaffold_896.30	246278720	246279423	AT5G05500.1(ATPRPL1/MOP10/PRPL1)	involved in root hair elongation	0	0.0392727	0	0	0	0	0	0.88076	0	0
	Chr8__246318480	Chr8	evm.model.scaffold_896.27	246297559	246300512	AT2G40270.1	protein kinase family protein involved in hormone-mediated signaling pathway	12.0926	13.9327	10.0737	5.78926	4.54369	39.8514	30.3671	39.1298	3.93492	30.7921
	Chr8__246318480	Chr8	evm.model.scaffold_896.26	246317967	246320729	AT4G27780.1(ACBP2/ATACBP2)	acyl-CoA binding protein 2	0	0	0	0	0	0	0	0	0	0
	Chr8__246318480	Chr8	evm.model.scaffold_896.23	246374646	246376639	AT2G03430.1	Ankyrin repeat family protein	46.666	15.8756	18.6246	6.35334	36.1374	1.24778	8.59736	11.5958	18.5383	33.4155
	Chr8__246318480	Chr8	evm.model.scaffold_896.21	246386641	246390556	AT3G11050.1(ATFER2/FER2)	response to oxidative stress	35.8883	29.187	43.314	18.2254	9.6973	10.6752	30.1837	45.8755	29.7984	29.4883
	Chr8__246318480	Chr8	evm.model.scaffold_896.18	246417669	246418054	AT5G33393.1	transposable_element_gene	0	0	0	0	0	0	0	0	0	0
	Chr8__246318480	Chr8	evm.model.scaffold_896.32	246234009	246240294	AT5G38190.1	myosin heavy chain-like protein	0	0	0	0	0	0	0	0	0	0
	Chr8__246318480	Chr8	evm.model.scaffold_896.22	246377117	246383309	AT2G40280.1	S-adenosyl-L-methionine-dependent methyltransferases superfamily protein	2.80594	3.88458	2.97302	4.70198	7.52455	3.62903	4.53423	3.65399	4.41519	5.3556
	Chr18__230810045	Chr18	evm.model.scaffold_197.211	230871793	230877339	AT1G23170.2	involved in cell wall modifications	6.23743	7.63755	13.5989	12.8786	3.44371	7.35413	17.2347	10.4209	8.10323	7.51238
	Chr11__239625612	Chr11	evm.model.scaffold_1760.109	239603354	239607017	AT1G13900.1(PAP2)	purple acid phosphatases superfamily protein	0.255459	0.186745	0.410481	0.248764	0.158405	0.489333	0.553867	0.243658	0.272997	0.361447
	Chr11__239625612	Chr11	evm.model.scaffold_1760.111	239719454	239722825	AT4G27290.2	involved in protein phosphorylation	0	0	0	0	0	0	0.00915303	0.0147728	0	0
	Chr11__239625612	Chr11	evm.model.scaffold_1760.112	239723939	239727469	AT2G34520.1(RPS14)	involved in translation	0.146841	0	0	0	0	0	0	0	0	0
	Chr11__239625612	Chr11	evm.model.scaffold_1760.110	239713679	239717973	AT5G61240.1	Leucine-rich repeat (LRR) family protein	6.81139	8.01774	11.3475	8.10362	11.5302	6.12257	8.52199	10.0156	12.1055	15.756
	Chr11__239625612	Chr11	evm.model.scaffold_1760.108	239599029	239602908	AT1G13900.1(PAP2)	purple acid phosphatases superfamily protein	2.16363	1.59146	1.26475	0.901116	2.91688	3.35204	1.6609	2.16168	1.52742	3.26922
	Chr16__113771349	Chr16	evm.model.scaffold_882.6	113695615	113698888	AT4G32300.1(SD2-5)	involved in protein autophosphorylation	2.97067	4.09472	3.55457	0.970438	1.96539	2.87171	2.29111	3.1029	2.45279	2.64761
	Chr18__230810045	Chr18	evm.model.scaffold_197.211	230871793	230877339	AT1G23170.2	involved in cell wall modifications	6.23743	7.63755	13.5989	12.8786	3.44371	7.35413	17.2347	10.4209	8.10323	7.51238
	Chr18__230810045	Chr18	evm.model.scaffold_197.213	230877970	230879425	AT1G70760.1(CRR23/NDHL)	involved in PSI cyclic electron transport	5.46944	1.60233	2.33659	0.417228	145.625	0.638561	0.700268	0.51127	7.7586	2.63345
	Chr18__230810045	Chr18	evm.model.scaffold_197.216	230908743	230915171	AT1G23180.2	ARM repeat superfamily protein	5.61975	4.18443	5.987	3.05125	6.39381	2.83786	3.98446	3.55897	6.74161	3.69326
	Chr18__230810045	Chr18	evm.model.scaffold_197.210	230751718	230753898	AT2G44510.1	CDK inhibitor P21 binding protein	0.234961	0.225029	0.367515	0.465667	0.430661	0.453736	1.04891	0.0948694	0.209355	0.568142
	Chr23__35995783	Chr23	evm.model.scaffold_1335.138	35992583	36024066	AT5G54380.1(THE1)	a receptor kinase regulated by Brassinosteroids and required for cell elongation during vegetative growth	0.0293497	0.00834242	0.0247363	0.0115042	0.00308798	0.0184498	0.0657805	0.13772	0.0164568	0
	Chr23__35995783	Chr23	evm.model.scaffold_1335.142	36052266	36064866	AT4G16015.1	Cysteine/Histidine-rich C1 domain family protein	0	0.402195	0.172719	0.0761919	0.105789	0	0.196296	0.0420629	0.0331314	0.290189
Note: aD_Pe, disc floret petals; D_Pi, disc floret pistils; D_St, disc floret stamens; R_Pe, ray floret petals; R_Pi, ray floret pistils.

## Sheet: Table S7
Table S7 Significant overlapping reigons of top 1% Fst and πratio.
Chr	Bin start/bp	Bin end/bp	Fst	πhigh	πlow	πhigh/πlow	πlow/πhigh
Chr1	106660001	106850000	0.13812	1.19744e-05	3.60259e-06	3.32383	0.300858
Chr1	158770001	158950000	0.127313	4.48719e-07	4.20515e-06	0.106707	9.37146
Chr1	196720001	196820000	0.235861	2.52567e-06	9.50003e-06	0.265859	3.76139
Chr1	200880001	201040000	0.139906	1.32051e-05	4.26925e-06	3.09307	0.323303
Chr1	208280001	208470000	0.167521	5.74361e-06	1.74359e-06	3.29413	0.30357
Chr1	242620001	242810000	0.142672	2.66667e-06	4.23078e-07	6.30302	0.158654
Chr1	255660001	255760000	0.121612	7.56419e-06	2.20514e-06	3.43025	0.291524
Chr1	274310001	274420000	0.232297	4.74359e-07	6.19234e-06	0.0766042	13.0541
Chr1	274790001	274890000	0.205111	3.46156e-07	4e-06	0.086539	11.5555
Chr1	287510001	287670000	0.142101	9.55129e-06	3.24361e-06	2.94465	0.339599
Chr1	303550001	303740000	0.196821	9.14104e-06	2.359e-06	3.87496	0.258067
Chr1	329180001	329280000	0.133669	3.97437e-07	3.34616e-06	0.118774	8.41935
Chr1	339270001	339370000	0.124606	1.97823e-05	7.15392e-06	2.76524	0.361632
Chr2	39890001	40040000	0.195013	1.33335e-06	7.6667e-06	0.173914	5.74995
Chr2	116070001	116200000	0.132924	1.03848e-06	9.08977e-06	0.114247	8.75296
Chr2	163570001	163750000	0.201746	5.92316e-06	1.58079e-05	0.374696	2.66883
Chr2	176250001	176440000	0.140261	8.61546e-06	3.16668e-06	2.72066	0.367558
Chr2	217400001	217590000	0.118286	1.81539e-05	5.60258e-06	3.24028	0.308616
Chr3	133290001	133390000	0.257133	9.23078e-07	2.6795e-06	0.344496	2.90279
Chr3	151860001	152000000	0.147915	3.23085e-06	1.14361e-05	0.282513	3.53966
Chr3	161130001	161250000	0.133917	1.10899e-05	3.12824e-06	3.54509	0.28208
Chr3	266590001	266700000	0.124385	2.05644e-05	6.74366e-06	3.04944	0.327929
Chr4	240410001	240600000	0.129655	1.19231e-06	4e-06	0.298077	3.35483
Chr4	251310001	251500000	0.122701	5.71797e-06	7.17952e-07	7.96428	0.125561
Chr4	271360001	271460000	0.125206	4.48719e-07	2.42308e-06	0.185185	5.39999
Chr5	23060001	23180000	0.124902	6.15388e-07	3.69231e-06	0.166667	5.99997
Chr5	40140001	40330000	0.189891	1.08719e-05	1.85898e-06	5.84831	0.170989
Chr5	201060001	201180000	0.158596	1.61797e-05	5.00015e-06	3.23584	0.309038
Chr6	140090001	140190000	0.135495	2.00258e-05	5.88471e-06	3.40302	0.293856
Chr6	184800001	184910000	0.118702	8.46159e-07	4.84618e-06	0.174603	5.72727
Chr6	212450001	212640000	0.207074	2.19232e-06	9.718e-06	0.225594	4.43275
Chr6	234820001	235010000	0.261717	4.23078e-07	3.24363e-06	0.130433	7.66674
Chr6	268890001	269000000	0.162728	2.53718e-05	8.44881e-06	3.003	0.333
Chr6	268910001	269050000	0.142798	2.72181e-05	9.71808e-06	2.80077	0.357045
Chr6	280530001	280670000	0.1608	2.42309e-06	8.20515e-07	2.95313	0.338623
Chr7	136190001	136360000	0.151539	1.70514e-06	9.02572e-06	0.18892	5.29324
Chr7	142350001	142460000	0.405213	4.48719e-07	3.26924e-06	0.137255	7.28572
Chr7	177560001	177720000	0.149447	1.74359e-06	1.23077e-05	0.141667	7.05883
Chr7	193720001	193860000	0.289643	6.50005e-06	1.43591e-06	4.52678	0.220908
Chr8	50190001	50380000	0.182168	3.69231e-06	8.20515e-07	4.49999	0.222223
Chr8	258080001	258200000	0.119624	1.9641e-05	5.83336e-06	3.36701	0.296999
Chr8	258110001	258260000	0.151259	1.45128e-05	2.24359e-06	6.46856	0.154594
Chr9	400001	520000	0.157046	4.48719e-07	2.66667e-06	0.168269	5.94285
Chr9	69770001	69910000	0.118521	3.46156e-07	2.66667e-06	0.129808	7.70367
Chr9	192620001	192760000	0.117028	1.45513e-05	4.83336e-06	3.0106	0.33216
Chr10	61870001	62030000	0.143839	5.20515e-06	4.48719e-07	11.6	0.0862067
Chr10	115180001	115370000	0.153324	3.71797e-07	3.58975e-06	0.103572	9.65513
Chr10	142530001	142660000	0.162152	1.18848e-05	2.15389e-06	5.51783	0.181231
Chr10	268280001	268390000	0.147101	2.2436e-06	5e-07	4.4872	0.222856
Chr10	278100001	278270000	0.135359	1.94874e-06	5.65386e-06	0.344674	2.90129
Chr11	41600001	41780000	0.134254	9.23078e-07	4.08974e-06	0.225706	4.43055
Chr11	79180001	79370000	0.209791	1.43592e-05	4.80774e-06	2.98668	0.334819
Chr11	164890001	165080000	0.197484	1.4359e-06	4.10257e-06	0.35	2.85714
Chr12	46840001	47020000	0.215514	1.76412e-05	4.51285e-06	3.9091	0.255813
Chr12	119650001	119800000	0.121178	2.6154e-06	7.37188e-06	0.354781	2.81864
Chr12	120330001	120510000	0.121149	1.30513e-05	2.76928e-06	4.71289	0.212184
Chr12	232970001	233080000	0.149461	1.82823e-05	4.60261e-06	3.97216	0.251752
Chr12	246230001	246420000	0.134972	3.71797e-07	2.66667e-06	0.139424	7.17238
Chr12	257340001	257530000	0.120601	5.79493e-06	1.68207e-05	0.344512	2.90266
Chr13	5410001	5560000	0.125172	3.8077e-06	7.17952e-07	5.30356	0.188553
Chr13	10710001	10810000	0.128424	1.64103e-06	4.58976e-06	0.357542	2.79688
Chr13	188300001	188410000	0.298734	2.3077e-06	4.74359e-07	4.86488	0.205555
Chr13	212800001	212990000	0.135908	3.57697e-06	1.10385e-05	0.324045	3.08599
Chr14	37280001	37380000	0.200777	2.61672e-05	5.61553e-06	4.65979	0.214602
Chr14	41240001	41430000	0.155726	7.1795e-06	1.32052e-06	5.43687	0.183929
Chr14	182540001	182660000	0.159568	3.58975e-06	3.71797e-07	9.65513	0.103572
Chr14	209220001	209320000	0.191894	8.03858e-06	7.43596e-07	10.8104	0.0925034
Chr14	290480001	290670000	0.178533	1.22567e-05	3.33339e-06	3.67695	0.271965
Chr14	299630001	299750000	0.134769	4.30769e-06	1.42308e-06	3.02702	0.330358
Chr15	210690001	210850000	0.202347	7.52567e-06	1.64103e-06	4.58594	0.218058
Chr15	212410001	212600000	0.199074	9.4872e-07	1.60642e-05	0.059058	16.9325
Chr15	259290001	259410000	0.125303	2.14617e-05	5.0514e-06	4.24866	0.235368
Chr15	272470001	272570000	0.136031	2.30772e-06	7.10266e-06	0.324909	3.07778
Chr16	228770001	228880000	0.13231	5.74362e-06	1.16668e-06	4.92305	0.203126
Chr16	266650001	266790000	0.23107	1.03977e-05	3.05129e-06	3.40764	0.293458
Chr17	17870001	17980000	0.147233	1.98718e-05	6.66679e-06	2.98071	0.33549
Chr17	35250001	35400000	0.163601	3.65386e-06	1.05514e-05	0.346291	2.88774
Chr17	49400001	49530000	0.180563	3.21287e-05	9.29515e-06	3.4565	0.28931
Chr17	49440001	49590000	0.218944	1.48207e-05	1.96158e-06	7.55549	0.132354
Chr17	280700001	280840000	0.143179	5.80772e-06	1.73078e-06	3.35555	0.298014
Chr17	294340001	294530000	0.127085	9.80772e-06	2.44873e-06	4.00523	0.249674
Chr18	13830001	13930000	0.2281	1.43591e-06	7.07702e-06	0.202898	4.9286
Chr18	22150001	22290000	0.210988	4.74359e-07	2.05129e-06	0.231249	4.32434
Chr18	230810001	230910000	0.117263	2.37308e-05	8.62841e-06	2.75031	0.363595
Chr18	316920001	317030000	0.132301	1.2295e-05	4.39749e-06	2.79591	0.357665
Chr19	62320001	62510000	0.241316	2.24362e-05	6.96179e-06	3.22276	0.310293
Chr20	76960001	77130000	0.139624	2.4744e-05	8.78218e-06	2.81752	0.354922
Chr20	77040001	77150000	0.209195	2.00643e-05	5.4616e-06	3.6737	0.272205
Chr20	77600001	77780000	0.131743	3.07693e-06	5e-07	6.15386	0.1625
Chr20	222430001	222570000	0.259731	3.46156e-07	2.6795e-06	0.129187	7.74073
Chr22	81620001	81800000	0.120854	1.39746e-06	8.9231e-06	0.156611	6.38523
Chr22	167390001	167530000	0.122984	1.53975e-05	3.48722e-06	4.41541	0.22648
Chr23	21690001	21790000	0.132731	2.42308e-06	1.6103e-05	0.150474	6.64567
Chr23	47440001	47590000	0.12046	4.23078e-07	1.21796e-06	0.347366	2.87881
Chr23	52600001	52790000	0.140271	3.69231e-06	1.26923e-06	2.90909	0.34375
Chr23	154960001	155060000	0.189566	7.69234e-07	3.38462e-06	0.227273	4.39999
Chr23	174860001	175010000	0.2031	3.46156e-07	2.82052e-06	0.122728	8.14812
Chr23	271860001	272020000	0.308826	8.20515e-07	5.07692e-06	0.161617	6.18748
Chr23	272420001	272610000	0.15231	5.00009e-06	1.37951e-05	0.362454	2.75897
Chr23	305520001	305660000	0.163832	2.66667e-06	4.74359e-07	5.62163	0.177884
Chr23	306900001	307090000	0.243245	6.76927e-06	7.43596e-07	9.10342	0.109849
Chr23	320570001	320670000	0.23773	7.38464e-06	8.46159e-07	8.72725	0.114584
Chr24	123140001	123280000	0.168301	4.30769e-06	2.94874e-07	14.6086	0.0684529
Chr24	131780001	131880000	0.183675	1.12821e-06	3.69232e-06	0.305556	3.27272
Chr24	138680001	138810000	0.168764	2.96156e-06	8.46163e-06	0.349999	2.85715
Chr24	149980001	150110000	0.15109	2.96156e-06	9.23078e-07	3.20835	0.311686
Chr24	178000001	178100000	0.17111	4.74359e-07	3.11539e-06	0.152263	6.56758
Chr24	187950001	188140000	0.126268	3.07693e-06	4.48719e-07	6.85714	0.145833
Chr24	188130001	188320000	0.13454	4.48721e-06	8.46159e-07	5.30303	0.188571
Chr24	245960001	246130000	0.185616	6.62834e-06	1.87309e-05	0.353872	2.82588
Chr24	280770001	280960000	0.131247	2.93593e-06	9.00002e-06	0.326214	3.06547
Chr24	306550001	306720000	0.20429	1.50002e-05	1.70516e-06	8.79695	0.113676
Chr25	30960001	31080000	0.126702	1.05258e-05	2.56413e-06	4.10502	0.243604
Chr25	119370001	119510000	0.130868	6.67951e-06	6.41033e-07	10.4199	0.0959701
Chr25	120330001	120430000	0.141757	5.7309e-06	1.69233e-06	3.3864	0.295299
Chr25	132270001	132400000	0.305535	5.07692e-06	8.20515e-07	6.18748	0.161617
Chr25	199460001	199640000	0.135505	1.60257e-06	4.57693e-06	0.350141	2.85599
Chr26	24320001	24420000	0.120521	6.66669e-06	2.30771e-06	2.88888	0.346155
Chr26	45770001	45890000	0.127688	3.06795e-05	8.80779e-06	3.48322	0.28709
Chr26	66240001	66430000	0.321828	2.53847e-06	7.4103e-06	0.34256	2.9192
Chr26	70860001	71050000	0.161931	3.52565e-06	8.20515e-07	4.29687	0.232727
Chr26	73110001	73220000	0.15	2.66667e-06	4.23078e-07	6.30302	0.158654
Chr26	95930001	96120000	0.184027	9.62835e-06	2.51283e-06	3.83168	0.260982
Chr26	110030001	110190000	0.166542	4e-06	8.20515e-07	4.87499	0.205129
Chr26	209720001	209900000	0.132769	4.30772e-06	4.74359e-07	9.08114	0.110118
Chr27	46350001	46540000	0.119774	5.78212e-06	1.64231e-05	0.352072	2.84033
Chr27	54160001	54280000	0.122177	5.01285e-06	1.34231e-05	0.37345	2.67774
Chr27	84440001	84590000	0.152254	4.48719e-07	2.06411e-06	0.217391	4.60001
Chr27	87050001	87240000	0.137176	1.3513e-05	4.5513e-06	2.96904	0.336809
Chr27	152710001	152810000	0.132769	4.74359e-07	4.30772e-06	0.110118	9.08114

## Sheet: Table S8
Table S8 Significant overlapping reigons of top 1% Fst,πratio and XP-CLR.
Chr	Bin start/bp	Bin end/bp	Fst	πhigh	πlow	πhigh/πlow	πlow/πhigh	XPCLR_score
Chr2	116070001	116200000	0.132924	1.03848e-06	9.08977e-06	0.114247	8.75296	12.7912
Chr2	163570001	163750000	0.201746	5.92316e-06	1.58079e-05	0.374696	2.66883	13.5504
Chr3	151860001	152000000	0.147915	3.23085e-06	1.14361e-05	0.282513	3.53966	4.2685
Chr6	212450001	212640000	0.207074	2.19232e-06	9.718e-06	0.225594	4.43275	9.66842
Chr7	136190001	136360000	0.151539	1.70514e-06	9.02572e-06	0.18892	5.29324	6.41604
Chr7	177560001	177720000	0.149447	1.74359e-06	1.23077e-05	0.141667	7.05883	4.93098
Chr12	257340001	257530000	0.120601	5.79493e-06	1.68207e-05	0.344512	2.90266	13.0457
Chr15	212410001	212600000	0.199074	9.4872e-07	1.60642e-05	0.059058	16.9325	19.6281
Chr15	272460001	272570000	0.136031	2.30772e-06	7.10266e-06	0.324909	3.07778	5.29828
Chr17	35250001	35400000	0.163601	3.65386e-06	1.05514e-05	0.346291	2.88774	8.33968
Chr18	13830001	13930000	0.2281	1.43591e-06	7.07702e-06	0.202898	4.9286	7.53925
Chr22	81620001	81800000	0.120854	1.39746e-06	8.9231e-06	0.156611	6.38523	2.34781
Chr23	272420001	272610000	0.15231	5.00009e-06	1.37951e-05	0.362454	2.75897	12.4055
Chr24	138680001	138810000	0.168764	2.96156e-06	8.46163e-06	0.349999	2.85715	5.66953
Chr24	245960001	246130000	0.185616	6.62834e-06	1.87309e-05	0.353872	2.82588	17.106
Chr27	46350001	46540000	0.119774	5.78212e-06	1.64231e-05	0.352072	2.84033	10.684

## Sheet: Tabel S9
Table S9 The information of putative genes with gene ontology (GO) terms
GO ID	GO Term	GO Function	Number of genes	Percent of genes	Genes
GO:0050896	response to stimulus	Biological Process	23	0.104072	evm.model.scaffold_271.511,evm.model.scaffold_271.514,evm.model.scaffold_271.519,evm.model.scaffold_271.521,evm.model.scaffold_271.527,evm.model.scaffold_48.916,evm.model.scaffold_48.920,evm.model.scaffold_48.923,evm.model.scaffold_5250.33.1,evm.model.scaffold_5250.34,evm.model.scaffold_5966.72,evm.model.scaffold_6893.216,evm.model.scaffold_6893.220,evm.model.scaffold_6893.222,evm.model.scaffold_…
GO:0023052	signaling	Biological Process	15	0.0678733	evm.model.scaffold_271.511,evm.model.scaffold_271.519,evm.model.scaffold_271.527,evm.model.scaffold_48.916,evm.model.scaffold_48.923,evm.model.scaffold_5250.33.1,evm.model.scaffold_5250.34,evm.model.scaffold_5966.72,evm.model.scaffold_6893.220,evm.model.scaffold_6893.222,evm.model.scaffold_7753.246,evm.model.scaffold_7753.253,evm.model.scaffold_919.101,evm.model.scaffold_919.104,evm.model.scaffol…
GO:0048518	positive regulation of biological process	Biological Process	4	0.0180995	evm.model.scaffold_1217.43,evm.model.scaffold_919.104,evm.model.scaffold_919.106,evm.model.scaffold_9199.1
GO:0032501	multicellular organismal process	Biological Process	8	0.0361991	evm.model.scaffold_1217.43,evm.model.scaffold_271.514,evm.model.scaffold_271.519,evm.model.scaffold_48.918,evm.model.scaffold_5250.34,evm.model.scaffold_919.106,evm.model.scaffold_919.107,evm.model.scaffold_9199.1
GO:0065007	biological regulation	Biological Process	21	0.0950226	evm.model.scaffold_1217.39,evm.model.scaffold_1217.43,evm.model.scaffold_161.255,evm.model.scaffold_161.265,evm.model.scaffold_271.511,evm.model.scaffold_271.514,evm.model.scaffold_271.519,evm.model.scaffold_271.527,evm.model.scaffold_48.916,evm.model.scaffold_48.923,evm.model.scaffold_5250.33.1,evm.model.scaffold_5250.34,evm.model.scaffold_5966.72,evm.model.scaffold_6893.220,evm.model.scaffold_6…
GO:0048519	negative regulation of biological process	Biological Process	3	0.0135747	evm.model.scaffold_271.527,evm.model.scaffold_919.106,evm.model.scaffold_9199.1
GO:0050789	regulation of biological process	Biological Process	19	0.0859729	evm.model.scaffold_1217.43,evm.model.scaffold_161.255,evm.model.scaffold_161.265,evm.model.scaffold_271.511,evm.model.scaffold_271.519,evm.model.scaffold_271.527,evm.model.scaffold_48.916,evm.model.scaffold_48.923,evm.model.scaffold_5250.33.1,evm.model.scaffold_5250.34,evm.model.scaffold_5966.72,evm.model.scaffold_6893.220,evm.model.scaffold_6893.222,evm.model.scaffold_7753.246,evm.model.scaffold…
GO:0032502	developmental process	Biological Process	6	0.0271493	evm.model.scaffold_1217.43,evm.model.scaffold_5250.33.1,evm.model.scaffold_5250.34,evm.model.scaffold_919.106,evm.model.scaffold_919.107,evm.model.scaffold_9199.1
GO:0040011	locomotion	Biological Process	2	0.00904977	evm.model.scaffold_7753.246,evm.model.scaffold_919.107
GO:0044699	single-organism process	Biological Process	30	0.135747	evm.model.scaffold_1042.91,evm.model.scaffold_1042.93,evm.model.scaffold_9199.1,evm.model.scaffold_1217.39,evm.model.scaffold_1217.43,evm.model.scaffold_271.511,evm.model.scaffold_271.514,evm.model.scaffold_271.519,evm.model.scaffold_271.520,evm.model.scaffold_271.521,evm.model.scaffold_271.527,evm.model.scaffold_48.916,evm.model.scaffold_48.918,evm.model.scaffold_48.923,evm.model.scaffold_5250.3…
GO:0002376	immune system process	Biological Process	2	0.00904977	evm.model.scaffold_48.920,evm.model.scaffold_919.104
GO:0051704	multi-organism process	Biological Process	4	0.0180995	evm.model.scaffold_161.255,evm.model.scaffold_5250.33.1,evm.model.scaffold_6893.216,evm.model.scaffold_919.104
GO:0008152	metabolic process	Biological Process	24	0.108597	evm.model.scaffold_1042.91,evm.model.scaffold_1042.93,evm.model.scaffold_9199.1,evm.model.scaffold_1217.39,evm.model.scaffold_1217.43,evm.model.scaffold_1217.44,evm.model.scaffold_161.255,evm.model.scaffold_161.265,evm.model.scaffold_271.520,evm.model.scaffold_271.527,evm.model.scaffold_48.923,evm.model.scaffold_5250.33.1,evm.model.scaffold_5250.34,evm.model.scaffold_545.5,evm.model.scaffold_6893…
GO:0022414	reproductive process	Biological Process	2	0.00904977	evm.model.scaffold_1217.43,evm.model.scaffold_919.106
GO:0000003	reproduction	Biological Process	2	0.00904977	evm.model.scaffold_1217.43,evm.model.scaffold_919.106
GO:0071840	cellular component organization or biogenesis	Biological Process	5	0.0226244	evm.model.scaffold_1217.43,evm.model.scaffold_161.255,evm.model.scaffold_161.265,evm.model.scaffold_5250.33.1,evm.model.scaffold_545.5
GO:0022610	biological adhesion	Biological Process	1	0.00452489	evm.model.scaffold_48.918
GO:0051179	localization	Biological Process	8	0.0361991	evm.model.scaffold_1217.39,evm.model.scaffold_271.521,evm.model.scaffold_6893.214,evm.model.scaffold_6893.220,evm.model.scaffold_6893.224,evm.model.scaffold_7753.252,evm.model.scaffold_7753.253,evm.model.scaffold_919.107
GO:0009987	cellular process	Biological Process	28	0.126697	evm.model.scaffold_9199.1,evm.model.scaffold_1217.39,evm.model.scaffold_1217.43,evm.model.scaffold_1217.44,evm.model.scaffold_161.255,evm.model.scaffold_161.265,evm.model.scaffold_271.511,evm.model.scaffold_271.519,evm.model.scaffold_271.520,evm.model.scaffold_271.521,evm.model.scaffold_271.527,evm.model.scaffold_48.916,evm.model.scaffold_48.923,evm.model.scaffold_5250.33.1,evm.model.scaffold_525…
GO:0005198	structural molecule activity	Molecular Function	5	0.0226244	evm.model.scaffold_1182.149,evm.model.scaffold_161.265,evm.model.scaffold_6893.220,evm.model.scaffold_7753.252,evm.model.scaffold_919.107
GO:0060089	molecular transducer activity	Molecular Function	11	0.0497738	evm.model.scaffold_271.511,evm.model.scaffold_271.519,evm.model.scaffold_271.527,evm.model.scaffold_48.923,evm.model.scaffold_5250.33.1,evm.model.scaffold_5250.34,evm.model.scaffold_5966.72,evm.model.scaffold_6893.216,evm.model.scaffold_7753.246,evm.model.scaffold_7753.253,evm.model.scaffold_919.106
GO:0005488	binding	Molecular Function	28	0.126697	evm.model.scaffold_1042.91,evm.model.scaffold_1042.92,evm.model.scaffold_1042.93,evm.model.scaffold_9199.1,evm.model.scaffold_1217.39,evm.model.scaffold_1217.43,evm.model.scaffold_161.255,evm.model.scaffold_161.265,evm.model.scaffold_271.514,evm.model.scaffold_271.520,evm.model.scaffold_271.521,evm.model.scaffold_271.526,evm.model.scaffold_271.527,evm.model.scaffold_48.923,evm.model.scaffold_5250…
GO:0004871	signal transducer activity	Molecular Function	10	0.0452489	evm.model.scaffold_271.511,evm.model.scaffold_271.519,evm.model.scaffold_271.527,evm.model.scaffold_48.923,evm.model.scaffold_5250.33.1,evm.model.scaffold_5250.34,evm.model.scaffold_5966.72,evm.model.scaffold_7753.246,evm.model.scaffold_7753.253,evm.model.scaffold_919.106
GO:0016209	antioxidant activity	Molecular Function	1	0.00452489	evm.model.scaffold_7753.247
GO:0001071	nucleic acid binding transcription factor activity	Molecular Function	4	0.0180995	evm.model.scaffold_161.255,evm.model.scaffold_161.265,evm.model.scaffold_271.527,evm.model.scaffold_5250.34
GO:0003824	catalytic activity	Molecular Function	20	0.0904977	evm.model.scaffold_1042.92,evm.model.scaffold_1042.93,evm.model.scaffold_1217.39,evm.model.scaffold_1217.43,evm.model.scaffold_1217.44,evm.model.scaffold_271.519,evm.model.scaffold_271.520,evm.model.scaffold_5250.33.1,evm.model.scaffold_545.5,evm.model.scaffold_5966.72,evm.model.scaffold_6893.216,evm.model.scaffold_6893.220,evm.model.scaffold_6893.222,evm.model.scaffold_6893.223,evm.model.scaffol…
GO:0009055	electron carrier activity	Molecular Function	1	0.00452489	evm.model.scaffold_1042.93
GO:0098772	molecular function regulator	Molecular Function	1	0.00452489	evm.model.scaffold_9199.1
GO:0005215	transporter activity	Molecular Function	5	0.0226244	evm.model.scaffold_1217.39,evm.model.scaffold_271.521,evm.model.scaffold_6893.214,evm.model.scaffold_6893.224,evm.model.scaffold_7753.253
GO:0055044	symplast	Cellular Component	3	0.0135747	evm.model.scaffold_1042.93,evm.model.scaffold_1217.39,evm.model.scaffold_7753.252
GO:0031974	membrane-enclosed lumen	Cellular Component	3	0.0135747	evm.model.scaffold_1217.43,evm.model.scaffold_48.923,evm.model.scaffold_5250.33.1
GO:0030054	cell junction	Cellular Component	3	0.0135747	evm.model.scaffold_1042.93,evm.model.scaffold_1217.39,evm.model.scaffold_7753.252
GO:0044422	organelle part	Cellular Component	9	0.040724	evm.model.scaffold_1217.43,evm.model.scaffold_161.255,evm.model.scaffold_161.265,evm.model.scaffold_48.923,evm.model.scaffold_5250.33.1,evm.model.scaffold_6893.224,evm.model.scaffold_7753.252,evm.model.scaffold_919.106,evm.model.scaffold_919.107
GO:0032991	macromolecular complex	Cellular Component	8	0.0361991	evm.model.scaffold_9199.1,evm.model.scaffold_1217.43,evm.model.scaffold_161.255,evm.model.scaffold_161.265,evm.model.scaffold_48.923,evm.model.scaffold_6893.214,evm.model.scaffold_6893.224,evm.model.scaffold_7753.252
GO:0044421	extracellular region part	Cellular Component	1	0.00452489	evm.model.scaffold_271.526
GO:0016020	membrane	Cellular Component	20	0.0904977	evm.model.scaffold_1217.39,evm.model.scaffold_1217.44,evm.model.scaffold_271.511,evm.model.scaffold_271.519,evm.model.scaffold_271.521,evm.model.scaffold_271.527,evm.model.scaffold_48.923,evm.model.scaffold_5250.33.1,evm.model.scaffold_5966.72,evm.model.scaffold_6893.214,evm.model.scaffold_6893.216,evm.model.scaffold_6893.220,evm.model.scaffold_6893.222,evm.model.scaffold_6893.224,evm.model.scaff…
GO:0044425	membrane part	Cellular Component	12	0.0542986	evm.model.scaffold_271.511,evm.model.scaffold_271.519,evm.model.scaffold_271.527,evm.model.scaffold_48.923,evm.model.scaffold_5250.33.1,evm.model.scaffold_5966.72,evm.model.scaffold_6893.214,evm.model.scaffold_6893.222,evm.model.scaffold_7753.246,evm.model.scaffold_7753.252,evm.model.scaffold_7753.253,evm.model.scaffold_919.101
GO:0005576	extracellular region	Cellular Component	6	0.0271493	evm.model.scaffold_1217.43,evm.model.scaffold_161.255,evm.model.scaffold_271.521,evm.model.scaffold_271.526,evm.model.scaffold_6893.212,evm.model.scaffold_6893.216
GO:0005623	cell	Cellular Component	27	0.122172	evm.model.scaffold_1042.93,evm.model.scaffold_1182.149,evm.model.scaffold_9199.1,evm.model.scaffold_1217.39,evm.model.scaffold_1217.43,evm.model.scaffold_1217.44,evm.model.scaffold_161.255,evm.model.scaffold_161.265,evm.model.scaffold_271.519,evm.model.scaffold_271.520,evm.model.scaffold_271.521,evm.model.scaffold_271.527,evm.model.scaffold_48.916,evm.model.scaffold_48.923,evm.model.scaffold_5250…
GO:0044464	cell part	Cellular Component	27	0.122172	evm.model.scaffold_1042.93,evm.model.scaffold_1182.149,evm.model.scaffold_9199.1,evm.model.scaffold_1217.39,evm.model.scaffold_1217.43,evm.model.scaffold_1217.44,evm.model.scaffold_161.255,evm.model.scaffold_161.265,evm.model.scaffold_271.519,evm.model.scaffold_271.520,evm.model.scaffold_271.521,evm.model.scaffold_271.527,evm.model.scaffold_48.916,evm.model.scaffold_48.923,evm.model.scaffold_5250…
GO:0019012	virion	Cellular Component	1	0.00452489	evm.model.scaffold_6893.220
GO:0044423	virion part	Cellular Component	1	0.00452489	evm.model.scaffold_6893.220
GO:0043226	organelle	Cellular Component	22	0.0995475	evm.model.scaffold_1042.93,evm.model.scaffold_1182.149,evm.model.scaffold_9199.1,evm.model.scaffold_1217.39,evm.model.scaffold_1217.43,evm.model.scaffold_1217.44,evm.model.scaffold_161.255,evm.model.scaffold_161.265,evm.model.scaffold_271.519,evm.model.scaffold_271.520,evm.model.scaffold_271.527,evm.model.scaffold_48.916,evm.model.scaffold_48.923,evm.model.scaffold_5250.33.1,evm.model.scaffold_52…

## Sheet: Table S10
Table S10 Genomic prediction accuracy for the four PH-related traits evaluated using the rrBLUP model.
Environments	Marker sets	PH		IL		IN		SD
		Mean	SE	Mean	SE	Mean	SE	Mean	SE
E1	sigGWAS	0.41	0.0051	0.51	0.0057	0.63	0.0045	0.5	0.005
	associated500	0.94	0.0006	0.94	0.001	0.94	0.001	0.92	0.001
	associated1000	0.97	0.0004	0.96	0.0006	0.97	0.0005	0.94	0.0007
	random500	0.42	0.0054	0.39	0.0053	0.42	0.0061	0.19	0.0069
	random1000	0.45	0.0054	0.42	0.005	0.45	0.0056	0.2	0.007
	330710	0.5	0.005	0.45	0.0051	0.55	0.0047	0.26	0.0066
E2	sigGWAS	0.58	0.0046	0.43	0.0049	0.58	0.005	0.6	0.0039
	associated500	0.93	0.0008	0.93	0.0009	0.94	0.0009	0.92	0.001
	associated1000	0.96	0.0004	0.96	0.0005	0.97	0.0004	0.95	0.0007
	random500	0.22	0.0062	0.26	0.0062	0.41	0.0061	0.28	0.0069
	random1000	0.33	0.0055	0.35	0.0053	0.29	0.0069	0.32	0.0065
	330710	0.33	0.0053	0.33	0.0052	0.4	0.0061	0.36	0.0059
